# Supplementary material for: Comparison on Major Gene Mutations Related to Rifampicin and Isoniazid Resistance between Beijing and Non-Beijing Strains of Mycobacterium tuberculosis: A Systematic Review and Bayesian Meta-Analysis
Source: Genes (Basel). 2022 Oct 13;13(10):1849. doi: 10.3390/genes13101849 (PMC9601453; doi:10.3390/genes13101849)
Supplement: Supplementary file 1 [file genes-13-01849-s001.zip]

Archive with 2 entries (2 files):
- Supplememtary file S2__Data.xlsx
- Supplementary  file S1__Search engines & terms.pdf
