# Supplementary material for: Comparison on Major Gene Mutations Related to Rifampicin and Isoniazid Resistance between Beijing and Non-Beijing Strains of Mycobacterium tuberculosis: A Systematic Review and Bayesian Meta-Analysis
Source: Genes (Basel). 2022 Oct 13;13(10):1849. doi: 10.3390/genes13101849 (PMC9601453; doi:10.3390/genes13101849)
Supplement: Supplementary file 1 [file genes-13-01849-s001.zip › Supplememtary file S2__Data.xlsx]

## Sheet: Sheet2
Data of Studies included
No.	Author	Title	Country	Region	Year	Lab methods	Isolate Sample Size	Beijing	Non-Beijing	rpoB.BJ	rpoB.NBJ	Mechanism of rpoB	katG.BJ	katG.NBJ	Mechanism of katG	inhA.BJ	inhA.NBJ	Machanism of inhA	oxyR.ahpC.BJ	oxyR.ahpC.NBJ	Machanism of oxyR-ahpC	Finding(s)/Appraisal(s)
1	Qian	rpoB Genotypes of Mycobacterium tuberculosis Beijing Family Isolates from East Asia Countries	Asian Countries	East Asia	2002	Spoligotyping and the IS6110 DNA fingerprinting method	66	50	16	45	14	531TCG-TTG; 513-533	NA	NA	NA	NA	NA	NA	NA	NA	NA	Mutations were not found in seven (11%) of the isolates. Higher mutation rates in 50 Beijing family isolates were found than in other isolates for mutations at Asp-516 (18 and 12.5%, respectively) and His-526 (12 and 6.3%, respectively). The different rates of mutation may reflect the choice of rifamycin analogs.
2	Tracevska	Prevalence of Beijing genotype in Latvian multidrug-resistant Mycobacterium tuberculosis isolates	Latvia	East/North/Central Europe	2003	Spacer oligonucleotide typing (spoligotyping)； The purified PCR products were applied for automatic nucleotide sequencing of both chains using the ABI PRISM BigDye™ Termi.tor Cycle Sequencing Reaction Kit, and the results were read by the ABI PRISM 3100 DNA analyser (Applied Biosystems, Foster City, CA).	109	63	46	61	41	S531L in 52.2% and D516V in 14.7% of the 109 isolates.	63	46	mutation S315T (98.4%)	NA	NA	NA	NA	NA	NA	Of 109 isolates examined, 95 were located in six clusters of 2 to 63 isolates each. The 63 isolates in the largest cluster had an identical pattern corresponding to the Beijing genotype. The remaining isolates were of a non-Beijing genotype and formed another large group whose similarity ranged from 72% to 100%. Mutations in the rpoB and katG genes were compared in the Beijing and non-Beijing str…
3	Toungoussova	Impact of drug resistance on fitness of Mycobacterium tuberculosis strains of the W-Beijing genotype	Russia	East/North/Central Europe	2004	BBL MGIT Mycobacteria Growth Indicator Tube and the BACTEC MGIT 960 System.	55	24	31	16	20	531TCG-TTG; 513-533	NA	NA	NA	NA	NA	NA	NA	NA	NA	Susceptible strains of non-Beijing genotypes were found to be the most fit strains. Drug-resistant strains of non-Beijing genotypes were more likely to grow slower than susceptible strains (P ¼ 0:001). Drug-resistant strains of the W-Beijing genotype had two tendencies of growth: some of them showed reduced growth compared to susceptible strains, while others did not show loss of fitness measured…
4	Park	Comparison of drug resistance genotypes between Beijing and non-Beijing family strains of Mycobacterium tuberculosis in Korea	Korea	East Asia	2005	a reverse blot hybridization assay to detect mutations within genes associated with rifampicin (rpoB) and isoniazid (katG, inhA, and ahpC) resistance	743	569	174	214	50	Ser531Leu mutation	250	48	katG315	62	26	inhA-15C>T	8	6	intergenic region of oxyR-ahpC	The proportion of Beijing strains was significantly higher among MDR-TB isolates than among drug-susceptible strains (82% vs. 72%, p < 0.01). Genotype a.lysis of the rpoB gene revealed significantly lower rates of the Ser531Leu mutation rate among Beijing vs. non-Beijing MDR-TB strains (41% vs. 66%, p < 0.005). While the mutation for Ser315Thr in the katG gene was more common among Beijing vs. no…
5	Hillemann	Disequilibrium in Distribution of Resistance Mutations among Mycobacterium tuberculosis Beijing and Non-Beijing Strains Isolated from Patients in Germany	Germany	East/North/Central Europe	2005	carried out by use of realtime PCR and sequencing analysis	103	62	41	62	41	Mainly codon S531L; codon 513--531	59	31	mainly codon katG S315T)	1	2	inh 209	0	2	C(-52)T; G(-48)A	Among the Beijing strains, a high rate of mutations was found in rpoB codon 531 (52 of 62 strains; 83.9%), whereas this portion was significantly lower within the 41 non-Beijing strains (26 of 41 strains; 63.4%; P _x0002_ 0.02). In contrast, mutations in codon 526 were more frequent in non-Beijing strains (7 of 41 strains; 17.1%) than in Beijing strains (7 of 62 strains; 11.3%), but this differen…
6	Nikolayevskyy	Molecular epidemiology and prevalence of mutations conferring rifampicin and isoniazid resistance in Mycobacterium tuberculosis strains from the southern Ukraine	southern Ukraine	East/North/Central Europe	2007	A non-commercial reverse hybridisation assay and DNA sequencing	225	89	136	43	31	Condon 509-534 mutation	52	47	NA	9	22	Condon in -15 regulatory region	NA	NA	NA	Mutations in codon 531 and codon 315 of the rpoB and katG genes, respectively, were predomi.nt among drug-resistant isolates. Multidrug (MDR) resistance rates were significantly higher among former prison inmates compared with non-prisoners (54.8% vs. 27.3%; RR 2.01; 95% CI 1.35–2.97) and the prevalence of mutations was higher in Beijing strains sharing the VNTR sig.ture 223325173533424 than in o…
7	Cheunoy	Drug resistance and genotypic analysis of Mycobacterium tuberculosis strains from Thai tuberculosis patients	Thailand	South/Southeast/West/Central Asia	2009	spoligotyping DNA preparation, amplification, hybridization and detection of hybridized DNAs; DNA sequencing by the BigDye Termi.tor version 3.1 kit	76	50	26	21	11	S531L,H526Y,H526R	32	17	S315T; R463L	4	3	-15C > T; Mutation in promoter region of inhA.	NA	NA	NA	DR, MDR-TB and also XDR-TB strains were detected among non-treated patients at Siriraj Hospital, Bangkok. Although the sample size was small, accumulation of strains with similar genetic characteristics indicated that a recent spread of resistant TB strains might have taken place. Our findings indicate that appropriate infection control and surveillance of DR-TB should be sustained on a countrywi…
8	Parwati	Mycobacterium tuberculosis Beijing genotype is an independent risk factor for tuberculosis treatment failure in Indonesia	Indonesia	South/Southeast/West/Central Asia	2009	Spoligotyping; an absolute concentration method with supranational control	818	273	545	29	48	NA	NA	NA	NA	NA	NA	NA	NA	NA	NA	Among 818 tuberculosis cases, positive sputum culture results after 6 months of treatment were more common among patients infected with Beijing strains (33.4%) than among those infected with non-Beijing strains (relative risk, 1.94 [95% confidence interval, 1.26–3.00]), even after adjustment for differences in drug resistance. These data suggest that M. tuberculosis Beijing genotype strains have …
9	Hu	A major subgroup of Beijing family Mycobacterium tuberculosis is associated with multidrug resistance and increased transmissibility	China	East Asia	2010	spoligotyping, MIRU genotyping, and IS6110 restriction fragment length polymorphism (RFLP) genotyping. Hotspot mutations within the katG and rpoB genes of drug-resistant isolates were analysed by PCR direct sequencing.	351	243	108	54	9	Ser531Leu; 516-531	71	10	S315T(A)	NA	NA	NA	NA	NA	NA	In total, 351 M. tuberculosis isolates were collected through a population-based epidemiological study, 223 (63.5%) of which were resistant to at least one anti-TB drug, including 53 (15.1%) multidrug-resistant (MDR) isolates. Spoligotyping found 243 isolates (69.2%) that belonged to the Beijing family. A major subgroup of the Beijing family identified by mycobacterial interspersed repetitive uni…
10	Makinen	Extremely high prevalence of multidrug resistant tuberculosis in Murmansk, Russia: a population-based study	Russia	East/North/Central Europe	2011	IS6110 RFLP [14]. The RFLP data were analyzed using the BioNumerics v.4.01 software (Applied Maths, Sint-Martens-Latem, Belgium) and the unweighted pair group (UPGMA) method of arithmetic averaging with the Dice coefficient	439	184	255	83	22	531;512-531	91	21	S315T(A);451,463	NA	NA	NA	NA	NA	NA	Sequencing of gene targets associated with INH and RIF resistance further showed that the MDR-TB strains are highly homogeneous as 78% of the MDR, SIT1 strains had the same resistance-conferring mutations. The genetic homogeneity of the MDR-TB strains indicates that they are actively transmitted in Murmansk.
11	Li	Characterization on Genotypes, Drug Susceptibility Phenotypes and Gene Mutations Associated with Drug Resistance of Mycobacterium Tuberculosis Clinical Isolates from Hebei	China	East Asia	2016	PCR-based methods: spacer-oligonucleotide typing (spoligotyping), Beijing family-specific PCR (detection of the deletion of region of difference 105 [RD105]), and mycobacterial interspersed repetitive-unitvariable-number tandem-repeat (MIRU-VNTR) analysis.	176	156	20	132	6	S531L; 526-531	131	7	S315T; R463L	38	2	-15C > T; Mutation in promoter region of inhA.	21	1	intergenic region of oxyR-ahpC	Drug susceptibility pattern showed that 347 strains (34.1 %) were resistant to at least one of the first line drugs, including 134 (13.2 %) multi-drug resistance strains. Statistical analysis indicated that drug resistance was associated with treatment history. The Beijing family was associated with genetic clustering. However, no significant difference was observed between the Beijing and non-Be…
12	Ma	The cluster and drug-resistant characteristics of Beijing genotype Mycobacterium tuberculosis in eastern rural China	China	East Asia	2011	Spoligotyping; IS6110 restriction fragment length polymorphism (RFLP)	351	243	108	42	9	NA	46	19	katG315	NA	NA	NA	NA	NA	NA	Beijing genotype MTB strains were identified in 243 of the 351 strains isolated, and the proportion of multi-drug resistance, mono-resistance to rifampin and isoniazid among Beijing genotype MTB was 18.5% (45/243), 43.2% (105/243) and 22.2% (54/243) respectively, all being significantly higher than the non-Beijing genotype MTB, 7.4% (8/108), 24.1% (26/108) and 12.0% (13/108) respectively. katG an…
13	Yu	Molecular characterization of multidrug-resistant Mycobacterium tuberculosis isolated from South-central in Chiina	China	East Asia	2013	16Sr RNA gene sequencing.	85	78	7	51	4	Mainly S531L in 51.7%; 516-533	42	3	S315T; R463L	1	0	inhA-15C>T	4	0	oxyR-ahpC intergenic region	Mutations in the XDR isolates were focused on rpoB 531 or rpoB 526, and katG 315, correlating to a higher frequency level of resistance to RIF MIC X8 lgml_x0002_1 and INH MIC X4 lgm_x0002_1. Three novel katG mutants (G273S, I266T and P232S) and three new alleles (E458A, S509R and P535S) in the rpoB gene were identified. Among the 85 clinical isolates, 78 are Beijing genotypes and the other 7 are …
14	Mokrousov	Molecular snapshot of Mycobacterium tuberculosis population structure and drug-resistance in Kyrgyzstan	Kyrgyzstan	South/Southeast/West/Central Asia	2013	TB-Biochip kit	103	62	41	17	3	531;526	17	8	katG315	2	4	inhA-15C>T	NA	NA	NA	Drug resistant isolates were more prevalent among Beijing than non-Beijing groups (P ¼ 0.03). The predominance of the mainly “Russian” spoligotypes among the non-Beijing strains (LAM_x0002_RUS and Ural-1) in this study along with previously demonstrated prevalence of the Russia-specific subtype of the Beijing family in Kyrgyz prison (Mokrousov et al., 2009) suggest that the current popu_x0002_lat…
15	Zhang	Genotyping and molecular characteristics of multidrug-resistant Mycobacterium tuberculosis isolates from China	China	East Asia	2015	15-loci MIRU-VNTR and RD105 deletion-targeted multiplex PCR (DTM-PCR)	376	261	115	258	98	NA	173	58	katG315	45	22	inhA-15C>T	32	16	intergenic region of oxyR-ahpC	Among the 376 MDR isolates, 261 (69.4%) belonged to Beijing genotype, including 177 modern Beijing strains (67.8%) and 84 ancient Beijing (32.2%) strains. The percentages of streptomycin-resistant, ka.mycin-resistant, pre-XDR and XDR TB in modern Beijing genotype were significantly lower than ancient genotype (P < 0.05). The Beijing MDR strains had significantly higher proportions of ofloxacin-re…
16	Zhao	Molecular characterisation of extensively drug-resistantMycobacterium tuberculosis isolates in China	China	East Asia	2015	genotyped using spoligotyping and analysis of the noise transfer function region	58	44	14	44	13	Mainly S531L in 61.4%; 459-572	31	6	315; 329	17	2	-8; -15; -34	3	3	-15; -30; -32. -8; -10; -12.	Among all 58 these XDR-TB isolates, 44 (75.9%) wereidentified as Beijing genotype strain, of which 31 (70.5%) belonged to the modern Beijing sublineage.inhA-8, rpoB526 and rpoB531 mutations demonstrated significant statistical associations with ancientand modern Beijing family sublineage (P < 0.05); However, Beijing and non-Beijing genotypes showed noassociation with specific resistance-conferrin…
17	Vyazovaya	Tuberculous Spondylitis in Russia and Prominent Role of Multidrug_x0002_Resistant Clone Mycobacterium tuberculosis Beijing B0/W148	Russia	East/North/Central Europe	2015	spoligotyping, IS6110-RFLP typing, and 24-locus MIRU-VNTR typing	107	80	27	60	3	NA	71	7	katG315	13	5	inhA-15C>T	NA	NA	NA	Multidrug resistance (MDR) was more frequently found among Beijing (90.5%) and, intriguingly, Ural (71.4%) isolates than other genotypes (5%; P < 0.001). The extremely drug-resistant (XDR) phenotype was exclusively found in the Beijing isolates (n _x0002_ 7). A notable preva_x0002_lence of the rpoB531 and katG315 mutations in Beijing strains that were similarly high in both TBS (this study) and p…
18	Kisa	Distribution of Spoligotyping Defined Genotypic	Turkey	South/Southeast/West/Central Asia	2012	Spoligotyping; DNA extraction; Spoligotyping; DNA extraction; RFLP IS6110; RFLP IS6110	95	6	89	4	36	S531L	4	36	NA	NA	NA	NA	NA	NA	NA	Of the 1222 Mtb isolates, 298 (24.4%) were resistant to 1st-line drug and 73 (5.9%) were simultaneously resistant to INH and RIF namely MDR-TB. Respectively 23.8% of 1st-line drug resistant TB and 12.0% of the drug susceptible TB contained the mutation associated with 2nd-line drugs by HAINs test. The Spoligotyping of 1222 Mtb isolates revealed the 967 (79.1%) of the isolates belonged to the W_x0…
19	Hong	Analysis of characteristic of resistant gene mutations among multidrug-resistant Mycobacterium tuberculosis in Shenzhen	China	East Asia	2020	WGS	447	378	69	216	41	rpoB-450-S/L	301	41	katG315	23	4	inhA-15-C/T	NA	NA	NA	The WGS results of 447 MDR-MTB showed that 432 strains (96. 6%) had gene mutation. The major resistant mutation types to 11 drugs were katG-315-S/T (INH, 81. 7% (353/432)), rpoB-450-S/L (RFP, 59. 7% (258/432)), rpsL43-K/R (Sm, 66.0% (198/300)), embB-306-M/V (EMB, 35.5% (94/265)), pncA promoter -11-T/C (PZA,8.9% (11/123)), gyrA-90-A/V (Ofx, 31. 5% (39/124)), rrs-1401-A/G (Am, 48. 1% (25/52)), rrs-…
20	Wang	Genotypicdiversity of drug-resistant Mycobacterium tuberculosis isolates from Hebei, China	China	East Asia	2018	drug resistance phenotypes and spoligotyping genotypes.	276	256	20	132	6	A 629-bp region of rpoB, including 81-bp;RIF resistance-determining region (RRDR); The most common mutations were codon 531 and 526, with the mutation rate of 53.7% (87/162) and 16.7% (27/162), respectively. The mutations at codon 508, 511, 516, 522, and 533 were also detected	131	7	katG315 (62.3%)	38	2	inhA-15C>T	21	1	NA	There was no association between drug resistance-conferring mutations and spoligotypes. This finding will be useful for the establishment of rapid molecular diagnostic methods in Hebei province, Chi..
21	Figueroa	Tuberculosis and mycobacteria: molecular approach: Analysis of gene mutations associated with mdr among mycobacterium tuberculosis strains isolated in moscow region	Russia	East/North/Central Europe	2018	Sanger sequencing. Spoligotyping; Spoligotypes were compared to SITVIT_WEB database.	179	130	49	90	22	Ser 531> Leu	99	23	katG315	27	19	promoter mutations	NA	NA	NA	No statistically significant differences were noted when comparing inhA promoter mutations occurred alone without katG mutations which was observed in a small proportions in both genotypes — 3.7 and 4.7%. We established some specific features in clinical isolates of M. tuberculosis in Moscow region.
22	Liu	Evaluation of the frequency of mutation genes in multidrug-resistant tuberculosis (MDR-TB) strains in Beijing, China	China	East Asia	2020	Spoligotyping	173	157	16	138	16	Codons 531 (38.2%, S531L,S531W,S531P), 526 (18.5%), 516 (8.1%), 533 (3.5%) and 511 (2.3%).	98	9	S315T of katG;	33	3	inhA promoter region (5.5%: 15/173: (−15C→T) and)	NA	NA	NA	These results suggest that MDR-TB occurrence is not associated with the prevalence of Beijing genotype strains.
23	Uddin	Distribution and Frequency of rpoB Mutations Detected by Xpert MTB/RIF Assay Among Beijing and Non-Beijing Rifampicin Resistant Mycobacterium tuberculosis Isolates in Bangladesh	Bangladesh	South/Southeast/West/Central Asia	2020	GenoType MTBDRplus Assay; the mutation in the 81-bp rifampicin resistance determining region (RRDR) of the rpoB gene ofMycobacterium tuberculosis complex (MTBC). The Xpert MTB/RIF (Xpert) assay uses five overlapping molecular beacon probes (A-E) complementary to RRDR region that detect MTBC and mutations associated with RR.	205	84	121	84	121	S531L; codon 507--533	72	88	katG315	NA	NA	NA	NA	NA	NA	There was no significant difference (P=0.36) in the occurrence of mutations at different probes between Beijing and non-Beijing isolates.
24	Wan	Genomic Analysis Identifies Mutations Concerning Drug-Resistance and Beijing Genotype in Multidrug-Resistant Mycobacterium tuberculosis Isolated From China	China	East Asia	2020	WGS	183	141	42	141	10	1075 GCT-GCC (Ala-Ala) 1063 GGG-GGC (Gly-Gly) 782 GGC-GGT (Gly-Gly) 876 GGT-GGG (Gly-Gly)	139	7	315; 463 CGG-CTG (Arg-Leu)	2	18	178 GGT-GGC (G-G) 126 CCC-CCA (P-P) 320 TTG-TTA (L-L) 501 TCG-TCT (S-S)	2	0	intergenic region of oxyR-ahpC	WGS data also showed that mutations in the inhA promoter increased only 2.2% sensitivity for INH based on mutations in katG. Synonymous mutation rpoB A1075A was confirmed to be associated with the Beijing genotype. This study confirmed that mutations in rpoB, katG, rrs 530 loop and 912 loop, and rpsL were excellent biomarkers for predicting rifampicin, isoniazid, and streptomycin resistance, resp…
25	Gupta	Detection of Beijing strains of MDR Mna tuberculosis and their association with drug resistance mutations in katG, rpoB, and embB genes	India	South/Southeast/West/Central Asia	2020	multiplex-PCR; Spoligotyping; the proportion method and MGIT960	381	76	305	29	49	531Leu or Trp	43	73	315Thr	NA	NA	NA	NA	NA	NA	The sensitivities and specificities of multiplex-PCR assay compared to that of standard Spoligotyping was detected to be 100%. Further, we observe that the multi drug-resistance was significantly associated with Beijing genotype strains (p = 0.03) and a strong correlation between Beijing genotype strains and specific resistance mutations at the katG315, rpoB531, and embB306 codons (p = < 0.0001, …
26	Vyazovaya	Increased transmissibility of Russian successful strain Beijing B0/W148 of Mycobacterium tuberculosis: Indirect clues from history and demographics	Russia	East/North/Central Europe	2020	the E. coli numbering system	130	73	57	40	5	(92.9%, 39/42) was due to the rpoB Ser450 > Leu mutation; three isolates Ser450 > Trp, His445 > Asp, and Asp435 > Tyr), In three cases, other rpoB mutations (Ser450 > Trp, His445 > Asp, and Asp435 > Tyr) were determined in MDR isolates (rpoB codons 435, 445, 450 corespond to the codons 516, 526 and 531, respectively, according ot the E. coli numbering system).	NA	NA	NA	3	3	-15C > T; Mutation	NA	NA	NA	The proportion of Beijing B0/W148 in the “camp” cities (origi.ted from Gulag camps) was twice as large as in other districts of the Komi Republic. To conclude, сirculation of the MDRassociated Beijing B0/W148 cluster critically influences the current situation with MDR-TB in this Russian region. The increased prevalence of B0/W148 in the urban setting on the whole, and in the “camp cities”, in pa…
27	Gao	Analysis on drug resistance-associated mutations of multi-drug resistant Mycobacterium tuberculosis based on whole-genome sequencing in China	China	East Asia	2020	WGS	876	749	127	437	72	S531L(=S450L)	560	82	S531T	104	15	C(-15)T	NA	NA	NA	1024 MDR strains were identified from 2 019 M. tuberculosis strains. The major mutation types of resistance-related genes to common drugs were katG S315T (73.2%, isoniazid), rpoB S450L (63.1%, rifampicin), rpsL K43R (70.0%, streptomycin), embB M306V (37.4%, ethambutol), pncA_promoter T (-11)C (7.9%, pyrazi.mide), gyrA A90V (32.3%, fluoroquinolones), rrs A1401G (67.7%, second-line injection drugs)…
28	Luo	Analysis on gene mutation characteristics of drug resistant Mycobacterium tuberculosis and its correlation with genotypes in Guangxi	China	East Asia	2021	WGS	721	409	312	55	33	Mainly in 450, 445	65	51	315	NA	NA	NA	NA	NA	NA	Conclusion KatG , rpoB , embB, rpsL, rrs were the main drug resistance-related gene mutations in Guangxi MTB strains. The mutations in rpsL, rpsL43 and rpoB445 were correlated with Beijing genotype.
29	Luo	Prevalence and molecular characterization of multidrugresistant M. tuberculosis in Jiangxi province, China	China	East Asia	2019	DTM-PCR method; RD105 DTM-PCR and 15 loci MIRU-VNTR	182	157	25	120	21	rpoB531;511--533	90	18	S315T	24	5	-15C > T; Mutation	17	4	intergenic region of oxyR-ahpC	Beijing and non-Beijing family showed that there was no significant difference in drug susceptibility profiles between strains in these two families
30	Ghebremichael	Drug Resistant Mycobacterium tuberculosis of the Beijing Genotype Does Not Spread in Sweden	Sweden	East/North/Central Europe	2010	Spoligotypiing; IS6110-RFLP; IS1547-RFLP; DNA sequencing;	536	70	466	16	59	Ser 531> Leu	44	59	A nucleotide exchange in katG codon 315 from AGC to ACC	8	NA	An exchange from C to T at position -15.	NA	NA	NA	Multidrug-resistance was significantly more common in Beijing strains than in non-Beijing strains. There was a correlation between the Beijing genotype and specific resistance mutations in the katG gene, the mabA-inhA-promotor and the rpoB gene.
31	Khosravi	Application of Deletion- Targeted Multiplex PCR technique for detection of Mycobacterium tuberculosis Beijing strains in samples from tuberculosis patients	Iran	South/Southeast/West/Central Asia	2014	acid fast bacilli (AFB); DTM- PCR assay--application of PCR assay based on the IS6110 gene--sequencing analysis at Bioneer Company, Korea.	160	8	152	4	16	Ser 531> Leu; 527	6	12	S315T	NA	NA	NA	NA	NA	NA	Beijing isolates had more than 8.6 times higher risk of being MDR (Odds ratio 8.64; 95%. CI 3.86–19.34; p ≤ 0.01) than Non-Beijing strains and this difference was statistically significant
